# Supplementary material for: Heterologous codA Gene Expression Leads to Mitigation of Salt Stress Effects and Modulates Developmental Processes
Source: Int J Mol Sci. 2023 Sep 12;24(18):13998. doi: 10.3390/ijms241813998 (PMC10531037; doi:10.3390/ijms241813998)
Supplement: Supplementary file 1 [file ijms-24-13998-s001.zip]

Archive with 1 entries (1 files):
- ijms-2551232-supplementary.pdf
